# Supplementary material for: Tigridiopalma exalata, a new and endangered species of Melastomataceae from China
Source: PhytoKeys. 2021 Apr 16;176:33–42. doi: 10.3897/phytokeys.176.63619 (PMC8065001; doi:10.3897/phytokeys.176.63619)
Supplement: XML Treatment for Tigridiopalma exalata [file phytokeys.176.63619-treatment1.xml]

<!DOCTYPE tp:taxon-treatment
  PUBLIC "-//TaxonX//DTD Taxonomic Treatment Publishing DTD v0 20100105//EN" "tax-treatment-NSO.dtd">
<tp:taxon-treatment xmlns:tp="http://www.plazi.org/taxpub"><tp:treatment-meta><kwd-group><label>Taxon classification</label><kwd><named-content xmlns:xlink="http://www.w3.org/1999/xlink" content-type="kingdom">Plantae</named-content></kwd><kwd><named-content xmlns:xlink="http://www.w3.org/1999/xlink" content-type="order">Myrtales</named-content></kwd><kwd><named-content xmlns:xlink="http://www.w3.org/1999/xlink" content-type="family">Melastomataceae</named-content></kwd></kwd-group><mixed-citation publication-type="journal"><person-group><name><surname>Zeng</surname><given-names>Si-Jin</given-names></name><name><surname>Xu</surname><given-names>Ye-Chun</given-names></name><name><surname>Wang</surname><given-names>Gang-Tao</given-names></name><name><surname>Jia</surname><given-names>Peng</given-names></name><name><surname>Cui</surname><given-names>Da-Fang</given-names></name></person-group><article-title><italic><tp:taxon-name><tp:taxon-name-part taxon-name-part-type="genus" reg="Tigridiopalma">Tigridiopalma</tp:taxon-name-part> <tp:taxon-name-part taxon-name-part-type="species" reg="exalata">exalata</tp:taxon-name-part></tp:taxon-name></italic>, a new and endangered species of <tp:taxon-name><tp:taxon-name-part taxon-name-part-type="family">Melastomataceae</tp:taxon-name-part></tp:taxon-name> from China</article-title><source>PhytoKeys</source><day>16</day><month>4</month><year>2021</year><volume>176</volume><fpage>33</fpage><lpage>42</lpage><pub-id pub-id-type="doi">10.3897/phytokeys.176.63619</pub-id></mixed-citation></tp:treatment-meta><tp:nomenclature><tp:taxon-name><object-id xmlns:xlink="http://www.w3.org/1999/xlink" content-type="arpha" xlink:type="simple">DE3FD816-9380-5E53-8B86-8D9A0413F412</object-id>
              <tp:taxon-name-part taxon-name-part-type="genus" reg="Tigridiopalma">Tigridiopalma</tp:taxon-name-part>
              <tp:taxon-name-part taxon-name-part-type="species" reg="exalata">exalata</tp:taxon-name-part>
              <object-id xmlns:xlink="http://www.w3.org/1999/xlink" content-type="ipni" xlink:type="simple">urn:lsid:ipni.org:names:77216565-1</object-id>
            </tp:taxon-name><tp:taxon-authority>S.Jin Zeng, Y.C.Xu &amp; D.F.Cui</tp:taxon-authority><tp:taxon-status xmlns:xlink="http://www.w3.org/1999/xlink" xlink:type="simple">sp. nov.</tp:taxon-status><xref ref-type="fig" rid="F3">Figs 3</xref><xref ref-type="fig" rid="F4">, 4</xref></tp:nomenclature><tp:treatment-sec sec-type="material" id="SECID0EIGAE"><title>Type.</title><p>China. Guangdong: Huizhou, Longmen, on damp slopes of ravines in broad-leaved forests, 115 m, 13 October 2019, <italic>S.Jin Zeng 982</italic> (<bold><italic>holotype</italic></bold>: IBSC!; isotypes: CANT!, KUN!, PE!).</p></tp:treatment-sec><tp:treatment-sec sec-type="diagnosis" id="SECID0ETGAE"><title>Diagnosis.</title><p>The new species <italic><tp:taxon-name><tp:taxon-name-part taxon-name-part-type="genus" reg="Tigridiopalma">Tigridiopalma</tp:taxon-name-part> <tp:taxon-name-part taxon-name-part-type="species" reg="exalata">exalata</tp:taxon-name-part></tp:taxon-name></italic> resembles <italic><tp:taxon-name><tp:taxon-name-part taxon-name-part-type="genus" reg="Tigridiopalma">T.</tp:taxon-name-part> <tp:taxon-name-part taxon-name-part-type="species" reg="magnifica">magnifica</tp:taxon-name-part></tp:taxon-name></italic> in having a short stem, huge basal leaves, scorpioid cymes, and 5-merous flowers, but differs in its ribbed and densely pale yellow puberulent petioles, connectives of longer stamens with a distinct dorsal short spur at their base, and wingless capsules.</p><fig id="F3" position="float" orientation="portrait"><object-id xmlns:xlink="http://www.w3.org/1999/xlink" content-type="doi" xlink:type="simple">10.3897/phytokeys.176.63619.figure3</object-id><object-id xmlns:xlink="http://www.w3.org/1999/xlink" content-type="arpha" xlink:type="simple">ECF0B0B5-D19A-5931-8E16-2ED0D473F564</object-id><label>Figure 3.</label><caption><p><italic><tp:taxon-name><tp:taxon-name-part taxon-name-part-type="genus" reg="Tigridiopalma">Tigridiopalma</tp:taxon-name-part> <tp:taxon-name-part taxon-name-part-type="species" reg="exalata">exalata</tp:taxon-name-part></tp:taxon-name></italic> S.Jin Zeng, Y.C.Xu &amp; D.F.Cui: <bold>A</bold> plant <bold>B</bold> leaf base, abaxial view <bold>C</bold> opening flower, front view <bold>D</bold> petal, front view <bold>E</bold> longer stamens, side view <bold>F</bold> longer stamen, front view <bold>G</bold> short stamens, side view <bold>H</bold> short stamen, front view <bold>I</bold> opening flower, longitudinal section <bold>J</bold> hypanthium, with attached style, longitudinal section. Scale bars: 5 mm. Drawn by Ding-Han Cui.</p></caption><graphic xmlns:xlink="http://www.w3.org/1999/xlink" xlink:href="phytokeys-176-033-g003.jpg" position="float" orientation="portrait" xlink:type="simple" id="oo_531679.jpg"><uri content-type="original_file" xlink:type="simple">https://binary.pensoft.net/fig/531679</uri></graphic></fig></tp:treatment-sec><tp:treatment-sec sec-type="description" id="SECID0E2IAE"><title>Description.</title><p>Perennial herbs, succulent, with raphides in both vegetative and reproductive parts. Stems stoloniferous, 3–5 cm long, internodes indistinct. Leaves in a basal or sub-basal rosette, decussate; petiole somewhat square in cross-section, 6–21 cm long, abaxially ribbed, densely pale yellow puberulent; leaf blade cordate, 16–30(–58) × 16–34(–54) cm, slightly fleshy, base cordate, apex subrounded, margin ciliate and irregular abruptly denticulate, adaxial surface green, glabrous, abaxial surface usually purple, densely pale yellow puberulent on veins; secondary veins 3–4 on each side of the midvein, conspicuous; tertiary veins numerous, parallel, and connecting with secondary veins. Inflorescences terminal, scorpioid cymes, 12–50 flowers; peduncle nearly rounded in cross-section,13–27 cm long, densely pale yellow puberulent; bracts linear, ca. 0.1 cm, puberulent, caducous. Pedicel nearly rounded in cross-section, 1.2–2.0 cm long, puberulent. Hypanthium funnelform to cup-shaped, 5-sided, wingless, ca. 0.6 × 0.6 cm, puberulent, apex truncate. Calyx lobes triangular-semiorbicular, less than 0.1 cm, puberulent, apex apiculate. Petals purple, broadly obovate, ca. 1.0–1.5 × 0.7–1.0 cm, oblique, almost rhomboid, apex white, truncate and oblique. Stamens 10, 5 long antisepalous and 5 short antipetalous, arranged in 2 whorls. Antisepalous (longer) stamens 1.7–2.2 cm long; anthers 0.7–1.0 cm long; connective decurrent, basally with 2 ventral tubercles and a dorsal short spur. Antipetalous (shorter) stamens 1.2–1.5 cm long; anthers 0.6–0.8 cm long; connective slightly decurrent, basally with 2 ventral tubercles and a dorsal short spur. Ovary half-inferior, ovoid, apex with membranous crown; crown 5-lobed, lobe margins ciliate; placentas short stalked. Capsule funnelform cup-shaped, apex truncate, dehiscence poricidal; crown woody, 5-lobed, exserted ca. 0.2 cm beyond calyx, margin irregularly denticulate. Seeds more than 100, light brown, ca. 0.1 cm long.</p></tp:treatment-sec><tp:treatment-sec sec-type="phenology" id="SECID0EAJAE"><title>Phenology.</title><p>Flowering in October–November, fruiting in January–March.</p></tp:treatment-sec><tp:treatment-sec sec-type="etymology" id="SECID0EFJAE"><title>Etymology.</title><p>The specific epithet combined from <italic>ex</italic>- (lacking) and <italic>alatus</italic> (winged) which refers to the wingless capsules.</p></tp:treatment-sec><tp:treatment-sec sec-type="Vernacular name" id="SECID0EPJAE"><title>Vernacular name.</title><p>Hui Zhou Hu Yan Hua (Chinese pronunciation); 惠州虎颜花 (Chinese name).</p></tp:treatment-sec><tp:treatment-sec sec-type="distribution" id="SECID0EUJAE"><title>Distribution.</title><p><italic><tp:taxon-name><tp:taxon-name-part taxon-name-part-type="genus" reg="Tigridiopalma">Tigridiopalma</tp:taxon-name-part> <tp:taxon-name-part taxon-name-part-type="species" reg="exalata">exalata</tp:taxon-name-part></tp:taxon-name></italic> grows in damp, shaded but well-drained places in broad-leaved forests, in elevations between 100 m and 350 m in Huizhou, Guangdong Province, China (Fig. <xref ref-type="fig" rid="F4">4</xref>).</p><fig id="F4" position="float" orientation="portrait"><object-id xmlns:xlink="http://www.w3.org/1999/xlink" content-type="doi" xlink:type="simple">10.3897/phytokeys.176.63619.figure4</object-id><object-id xmlns:xlink="http://www.w3.org/1999/xlink" content-type="arpha" xlink:type="simple">AC3AE165-94C2-52D4-A9EA-7D4962779481</object-id><label>Figure 4.</label><caption><p>Comparison of <italic><tp:taxon-name><tp:taxon-name-part taxon-name-part-type="genus" reg="Tigridiopalma">Tigridiopalma</tp:taxon-name-part> <tp:taxon-name-part taxon-name-part-type="species" reg="exalata">exalata</tp:taxon-name-part></tp:taxon-name></italic> and <italic><tp:taxon-name><tp:taxon-name-part taxon-name-part-type="genus" reg="Tigridiopalma">T.</tp:taxon-name-part> <tp:taxon-name-part taxon-name-part-type="species" reg="magnifica">magnifica</tp:taxon-name-part></tp:taxon-name></italic>: <bold>A–E</bold><italic><tp:taxon-name><tp:taxon-name-part taxon-name-part-type="genus" reg="Tigridiopalma">Tigridiopalma</tp:taxon-name-part> <tp:taxon-name-part taxon-name-part-type="species" reg="exalata">exalata</tp:taxon-name-part></tp:taxon-name></italic><bold>a–e</bold><italic><tp:taxon-name><tp:taxon-name-part taxon-name-part-type="genus" reg="Tigridiopalma">T.</tp:taxon-name-part> <tp:taxon-name-part taxon-name-part-type="species" reg="magnifica">magnifica</tp:taxon-name-part></tp:taxon-name></italic><bold>A, a</bold> flowering plants <bold>B, b</bold> leaf bases, abaxial view <bold>C, c</bold> flowers, front view <bold>D, d</bold> stamens, side view <bold>E, e</bold> infructescences, side view. Photographed by Si-Jin Zeng.</p></caption><graphic xmlns:xlink="http://www.w3.org/1999/xlink" xlink:href="phytokeys-176-033-g004.jpg" position="float" orientation="portrait" xlink:type="simple" id="oo_531680.jpg"><uri content-type="original_file" xlink:type="simple">https://binary.pensoft.net/fig/531680</uri></graphic></fig></tp:treatment-sec><tp:treatment-sec sec-type="Preliminary conservation assessment" id="SECID0EQMAE"><title>Preliminary conservation assessment.</title><p>About 1000 mature <italic><tp:taxon-name><tp:taxon-name-part taxon-name-part-type="genus" reg="Tigridiopalma">Tigridiopalma</tp:taxon-name-part> <tp:taxon-name-part taxon-name-part-type="species" reg="exalata">exalata</tp:taxon-name-part></tp:taxon-name></italic> individuals from one locality have been found in less than 60 km<sup>2</sup> up to now. This area can be classified as the extent of occurrence. The plants are not well protected in a Forest Park and the populations are severely fragmented. This species has horticultural potential as an ornamental plant. According to the IUCN Standards and Petitions Committee (2019), a category of Endangered (<abbrev xmlns:xlink="http://www.w3.org/1999/xlink" xlink:title="Endangered species" id="ABBRID0EDNAE" xlink:type="simple">EN</abbrev>) is recommended for <italic><tp:taxon-name><tp:taxon-name-part taxon-name-part-type="genus" reg="Tigridiopalma">Tigridiopalma</tp:taxon-name-part> <tp:taxon-name-part taxon-name-part-type="species" reg="exalata">exalata</tp:taxon-name-part></tp:taxon-name></italic> for the present.</p></tp:treatment-sec><tp:treatment-sec sec-type="Paratype" id="SECID0ESNAE"><title>Paratype.</title><p>China. Guangdong: Huizhou, Longmen, on damp slopes of ravines in broad-leaved forests, 121 m, 25 November 2017, <italic>S.Jin Zeng</italic> 397 (CANT!, IBSC!).</p></tp:treatment-sec></tp:taxon-treatment>
